# Supplementary material for: Laminar Analysis of Excitatory Local Circuits in Vibrissal Motor and Sensory Cortical Areas
Source: PLoS Biol. 2011 Jan 4;9(1):e1000572. doi: 10.1371/journal.pbio.1000572 (PMC3014926; doi:10.1371/journal.pbio.1000572)
Supplement: Table S1 — Connectivity matrix values for neuron- and layer-based connectivity matrices. Excel file containing the values for all neuron- and layer-based connectivity matrices of Figure 7. (0.03 MB XLS) [file pbio.1000572.s018.xls]

## Sheet: Sheet1
Supplemental Table 1: Connectivity Matrix Values
A. vM1 neuron to neuron matrix
		Presynaptic Distance (normalized)
		0.142857	0.214286	0.285714	0.357143	0.428571	0.5	0.571429	0.642857	0.714286	0.785714	0.857143	0.928571	1
	0.0714286	NaN	NaN	NaN	NaN	NaN	NaN	NaN	NaN	NaN	NaN	NaN	NaN	NaN
Postsynaptic Distance (normalized)	0.142857	-0.0304	-0.0934	-0.0308	-0.0387	-0.0279	-0.0042	-0.0077	-0.0042	-0.0039	-0.0028	-0.006	-0.0034	-0.0121
	0.214286	-0.1727	-0.1112	-0.097	-0.0416	-0.0326	-0.0103	-0.0073	-0.0055	-0.0054	-0.0013	-0.002	-0.0031	-0.0031
	0.285714	-0.1981	-0.1989	-0.0937	-0.0477	-0.0352	-0.0181	-0.0115	-0.0061	-0.0094	-0.0037	-0.0021	-0.0031	-0.0123
	0.357143	-0.2879	-0.2171	-0.0961	-0.0433	-0.0307	-0.0244	-0.025	-0.0142	-0.0206	-0.0031	-0.0044	-0.0043	-0.0047
	0.428571	-0.2666	-0.2893	-0.1143	-0.0481	-0.0507	-0.0407	-0.0569	-0.0381	-0.0258	-0.0059	-0.003	-0.0046	-0.0034
	0.5	-0.1527	-0.1608	-0.1037	-0.053	-0.0747	-0.0679	-0.1015	-0.0742	-0.0559	-0.0074	-0.008	-0.0031	-0.002
	0.571429	-0.0705	-0.0586	-0.0443	-0.0358	-0.0403	-0.0567	-0.0705	-0.0564	-0.0642	-0.0257	-0.0114	-0.0056	-0.0054
	0.642857	-0.0889	-0.0416	-0.0219	-0.0218	-0.0235	-0.0255	-0.0334	-0.0382	-0.0447	-0.0248	-0.0301	-0.0186	-0.0173
	0.714286	-0.008	-0.0131	-0.0155	-0.014	-0.0204	-0.0175	-0.021	-0.0316	-0.0359	-0.0223	-0.0193	-0.0115	-0.0054
	0.785714	-0.0039	0.0013	-0.0088	-0.006	-0.0048	-0.0046	-0.0118	-0.0141	-0.027	-0.0173	-0.014	-0.018	-0.0147
	0.857143	0.0002	-0.003	-0.0003	-0.0043	-0.0018	-0.0036	-0.004	-0.0087	-0.0226	-0.023	-0.0152	-0.0168	-0.0164
	0.928571	0.0003	0	-0.0012	-0.0002	-0.0026	-0.0027	-0.0045	-0.0084	-0.0354	-0.0249	-0.0163	-0.0143	-0.0188
	1	-0.0034	-0.0044	-0.0029	0.0013	-0.002	-0.0017	-0.0054	-0.0049	-0.0171	-0.0148	-0.0122	-0.0117	-0.0138
B. vM1 layer to layer matrix
		Presynaptic Layer
		L23	L5A	L5B	L6
	L23	-48610	-67080	-36360	-3310
Presynaptic Layer	L5A	-372250	-321680	-117210	-25610
	L5B	-485960	-388550	-599740	-92690
	L6	-6850	-17160	-124090	-201420
C. vS1 neuron to neuron matrix
		Presynaptic Distance (normalized)
		0.142857	0.214286	0.285714	0.357143	0.428571	0.5	0.571429	0.642857	0.714286	0.785714	0.857143	0.928571	1
	0.0714286	NaN	NaN	NaN	NaN	NaN	NaN	NaN	NaN	NaN	NaN	NaN	NaN	NaN
Postsynaptic Layer	0.142857	-0.127	-0.1306	-0.0827	-0.0422	-0.0318	-0.049	-0.0446	-0.0319	-0.0063	-0.0028	-0.0011	-0.0016	-0.0009
	0.214286	-0.0566	-0.0702	-0.1222	-0.12	-0.1202	-0.1591	-0.0764	-0.0307	-0.0218	-0.0089	-0.0026	-0.0023	-0.0042
	0.285714	-0.0676	-0.1042	-0.0891	-0.0884	-0.1184	-0.1304	-0.0431	-0.0389	-0.0213	-0.0051	-0.002	-0.0033	-0.0024
	0.357143	-0.0051	-0.0311	-0.0174	-0.0435	-0.0226	-0.0505	-0.0131	-0.012	-0.0075	-0.0061	-0.0018	-0.0025	-0.0012
	0.428571	-0.0083	-0.0146	-0.0232	-0.017	-0.0197	-0.0143	-0.0142	-0.0187	-0.0179	-0.0078	-0.0048	-0.002	-0.0015
	0.5	-0.0196	-0.022	-0.0159	-0.0164	-0.0134	-0.027	-0.0165	-0.0159	-0.0106	-0.0046	-0.0053	-0.0046	-0.0013
	0.571429	-0.1436	-0.2153	-0.1286	-0.0467	-0.0276	-0.0451	-0.0385	-0.0454	-0.018	-0.0107	-0.0112	-0.0107	-0.0058
	0.642857	-0.0308	-0.121	-0.1165	-0.1472	-0.0629	-0.0469	-0.0428	-0.0376	-0.0241	-0.0118	-0.0105	-0.0067	-0.0035
	0.714286	-0.0212	-0.0488	-0.0714	-0.0498	-0.0442	-0.0384	-0.0281	-0.0271	-0.0351	-0.0197	-0.0203	-0.0143	-0.0123
	0.785714	-0.0051	-0.004	-0.0086	-0.0203	-0.0116	-0.0125	-0.0168	-0.0226	-0.0154	-0.0138	-0.0212	-0.0155	-0.0133
	0.857143	0.0015	-0.0126	0.0011	-0.0057	-0.0087	-0.0332	-0.0149	-0.016	-0.0211	-0.0193	-0.0133	-0.0255	-0.0122
	0.928571	-0.0036	-0.0081	-0.0096	0.003	0.0015	-0.0011	-0.0078	-0.0162	-0.0052	-0.0092	-0.0094	-0.025	-0.0149
	1	-0.003	-0.0033	-0.0035	-0.003	-0.0038	-0.0015	-0.0022	-0.0042	-0.0033	-0.0019	-0.0035	-0.0078	-0.0152
D. vS1 layer to layer matrix
		Presynaptic Layer
		L2	L3	L4	L5A	L5B	L6
	L2	-18030	-35320	-13500	-7940	-7010	-1540
Postsynaptic Layer	L3	-34440	-219380	-463200	-90990	-51060	-12370
	L4	-4360	-42690	-87070	-20700	-31430	-16080
	L5A	-4680	-64340	-28650	-9590	-12900	-9040
	L5B	-24550	-155020	-159880	-20290	-47980	-50120
	L6	-2960	-26240	-51090	-10610	-47260	-108800
E. S2 neuron to neuron matrix
		Presynaptic Distance (normalized)
		0.142857	0.214286	0.285714	0.357143	0.428571	0.5	0.571429	0.642857	0.714286	0.785714	0.857143	0.928571	1
	0.0714286	NaN	NaN	NaN	NaN	NaN	NaN	NaN	NaN	NaN	NaN	NaN	NaN	NaN
Postsynaptic Layer	0.142857	-0.0591	-0.1308	-0.1832	-0.0557	-0.065	-0.0477	-0.0544	-0.0248	-0.0092	-0.0057	-0.0058	-0.0039	-0.0136
	0.214286	-0.1604	-0.1631	-0.1704	-0.1391	-0.121	-0.0944	-0.0793	-0.0399	-0.0163	-0.0059	-0.0042	-0.003	-0.0045
	0.285714	-0.0781	-0.1021	-0.1465	-0.1358	-0.1634	-0.1264	-0.1001	-0.0916	-0.0343	-0.0134	-0.0137	-0.0125	-0.0074
	0.357143	-0.1078	-0.1754	-0.2208	-0.1234	-0.2358	-0.1397	-0.1476	-0.1118	-0.0525	-0.0202	-0.0125	-0.0068	-0.0062
	0.428571	-0.0334	-0.0347	-0.0651	-0.0685	-0.0614	-0.0814	-0.049	-0.06	-0.0489	-0.0232	-0.016	-0.0102	-0.0047
	0.5	-0.1553	-0.1627	-0.0973	-0.0516	-0.0871	-0.1659	-0.1604	-0.0853	-0.0585	-0.0415	-0.0332	-0.0294	-0.0157
	0.571429	-0.192	-0.3733	-0.2269	-0.1106	-0.0683	-0.1014	-0.2215	-0.1143	-0.0643	-0.0251	-0.0272	-0.024	-0.0073
	0.642857	-0.0774	-0.3233	-0.4035	-0.143	-0.073	-0.0619	-0.1745	-0.1421	-0.0618	-0.0424	-0.0451	-0.0238	-0.0061
	0.714286	-0.0364	-0.1039	-0.1911	-0.0969	-0.0637	-0.0518	-0.1674	-0.1168	-0.0499	-0.0439	-0.0653	-0.0415	-0.014
	0.785714	-0.0225	-0.1137	-0.0527	-0.0238	-0.0378	-0.0594	-0.0298	-0.0779	-0.0778	-0.0387	-0.0505	-0.0436	-0.0228
	0.857143	-0.0109	-0.0018	-0.0086	-0.0151	-0.0167	-0.0321	-0.0384	-0.0747	-0.1022	-0.0605	-0.0283	-0.0223	-0.0279
	0.928571	-0.0112	-0.0113	-0.0148	-0.0091	-0.0137	-0.024	-0.0641	-0.0736	-0.0705	-0.043	-0.0318	-0.0383	-0.0258
	1	-0.0087	-0.0112	-0.0094	-0.0062	-0.0119	-0.0137	-0.0252	-0.0217	-0.0256	-0.0318	-0.0212	-0.0149	-0.0219
F. S2 layer to layer matrix
		Presynaptic Layer
		L2	L3	L4	L5A	L5B	L6
	L2	-131490	-91120	-117290	-44200	-21750	-25350
Postsynaptic Layer	L3	-95690	-110560	-211240	-69640	-62520	-47600
	L4	-70330	-90210	-199510	-76090	-98070	-88800
	L5A	-79910	-27350	-58360	-70110	-72270	-83170
	L5B	-379100	-465710	-281480	-200910	-334790	-447720
	L6	-29240	-29490	-80990	-102710	-407960	-713970
